# Supplementary material for: Hospital characteristics associated with low-value care in public hospitals in New South Wales, Australia
Source: BMC Health Serv Res. 2020 Aug 14;20:750. doi: 10.1186/s12913-020-05625-4 (PMC7427854; doi:10.1186/s12913-020-05625-4)
Supplement: Supplementary file 2 — Additional file 2. Summary of the hospital characteristics for each low-value procedure. [file 12913_2020_5625_MOESM2_ESM.xlsx]

## Sheet: Sheet1
	Carotid endarterectomy	Colonoscopy	Endoscopy	EVAR	Hysterectomy	Knee arthroscopy	PCI	Renal artery angioplasty
Number of observations (hospital-year)	153	581	574	119	442	443	211	130
Number of unique hospitals	24	87	86	21	67	67	34	25
Total episodes involving procedure* (median [IQR])	20.00 [9.00, 33.00]	96.00 [45.00, 193.00]	127.00 [53.00, 239.50]	19.00 [12.50, 33.50]	35.50 [14.00, 80.75]	63.00 [38.00, 112.00]	168.00 [25.00, 349.50]	4.00 [2.00, 8.00]
Low-value episodes involving procedure (median [IQR])	4.00 [1.00, 7.00]	3.00 [1.00, 7.00]	11.00 [4.00, 25.00]	7.00 [3.00, 11.00]	10.00 [3.00, 20.75]	19.00 [11.00, 38.00]	2.00 [0.00, 7.00]	4.00 [1.25, 8.00]
Financial year (%)
2010	22 (14.4)	83 (14.3)	81 (14.1)	15 (12.6)	62 (14.0)	61 (13.8)	31 (14.7)	19 (14.6)
2011	23 (15.0)	81 (13.9)	82 (14.3)	17 (14.3)	63 (14.3)	63 (14.2)	29 (13.7)	19 (14.6)
2012	22 (14.4)	83 (14.3)	82 (14.3)	18 (15.1)	64 (14.5)	63 (14.2)	32 (15.2)	22 (16.9)
2013	22 (14.4)	83 (14.3)	81 (14.1)	17 (14.3)	63 (14.3)	64 (14.4)	30 (14.2)	19 (14.6)
2014	22 (14.4)	83 (14.3)	80 (13.9)	17 (14.3)	63 (14.3)	63 (14.2)	30 (14.2)	17 (13.1)
2015	22 (14.4)	86 (14.8)	85 (14.8)	16 (13.4)	64 (14.5)	65 (14.7)	29 (13.7)	17 (13.1)
2016	20 (13.1)	82 (14.1)	83 (14.5)	19 (16.0)	63 (14.3)	64 (14.4)	30 (14.2)	17 (13.1)
Peer group
A1	90 (58.8)	97 (16.7)	98 (17.1)	84 (70.6)	95 (21.5)	97 (21.9)	94 (44.5)	84 (64.6)
B	63 (41.2)	155 (26.7)	155 (27.0)	35 (29.4)	153 (34.6)	149 (33.6)	117 (55.5)	46 (35.4)
C1		96 (16.5)	96 (16.7)		88 (19.9)	88 (19.9)
C2		168 (28.9)	158 (27.5)		106 (24.0)	83 (18.7)
D1a		53 ( 9.1)	54 ( 9.4)			26 ( 5.9)
D1b		12 ( 2.1)	13 ( 2.3)
Procedures* per 1000 total episodes (median [IQR])	0.43 [0.29, 0.70]	9.82 [4.68, 15.34]	11.85 [5.88, 18.33]	0.38 [0.25, 0.61]	2.52 [1.52, 3.74]	4.14 [2.44, 7.68]	5.18 [1.09, 7.24]	0.09 [0.05, 0.13]
Proportion female patients (median [IQR])	0.50 [0.49, 0.52]	0.51 [0.49, 0.54]	0.51 [0.49, 0.54]	0.50 [0.48, 0.52]	0.51 [0.49, 0.54]	0.51 [0.49, 0.54]	0.51 [0.49, 0.53]	0.50 [0.49, 0.51]
Proportion patients age >= 65 (median [IQR])	0.41 [0.36, 0.47]	0.42 [0.37, 0.49]	0.42 [0.37, 0.49]	0.41 [0.36, 0.45]	0.41 [0.36, 0.46]	0.42 [0.36, 0.48]	0.40 [0.36, 0.45]	0.41 [0.37, 0.44]
Number in rural area (%)	33 (21.6)	369 (63.5)	363 (63.2)	29 (24.4)	234 (52.9)	244 (55.1)	62 (29.4)	41 (31.5)
* Procedure refers to the specific procedure of interest in each cohort (e.g. carotid endarterectomies, or colonoscopies)
ERCP = endoscopic retrograde cholangiopancreatography
EVAR = endovascular repair of abdominal aortic aneurysm
PCI = percutaneous coronary intervention
For explanations of peer groups, see Additional file 1
